# Supplementary material for: The role of spatial and spatial-temporal analysis in children’s causal cognition of continuous processes
Source: PLoS One. 2020 Jul 30;15(7):e0235884. doi: 10.1371/journal.pone.0235884 (PMC7392260; doi:10.1371/journal.pone.0235884)
Supplement: S1 Data — (XLSX) [file pone.0235884.s006.xlsx]

## Sheet: PLOS Study 1 data
Participantno	School	Schoolyear	Languages	Parentoccupation	Parenteducation	Testtime	Sinkingpriorknowledge	Sinkingdescription	Sinkingexplanation	Absorptionpriorknowledge	Absorptiondescription	Absorptionexplanation	Solutionpriorknowledge	Solutiondescription	Solutionexplanation	Priorknowledgetotal	Descriptiontotal	Explanationtotal	Causaltotal	Mechanismtotal	Mechanismyesno	Vocabulary	Blockdesign	Flowofliquidstage1errors	Flowofliquidstage2errors	Flowofliquid	Speed	Rotation	Paperfolding	Blockdesignlog	Paperfoldinglog	agexrotation
1	2	1	1	3	3	38	1	2	2	2	2	2	1	2	0	4	6	4	14	0	0	31	13	0	0	10	12	11	6	2.56572	1.79342	#NULL!
2	3	1	2	4	5	41	2	2	2	0	2	2	1	2	2	3	6	6	15	0	0	24	16	0	0	10	8	15	8	2.77321	2.08069	-17.6076
3	2	1	1	4	3	37	2	2	2	2	2	3	0	0	0	4	4	5	13	1	1	29	25	1	0	6	11	14	9	3.21928	2.19834	7.5924
4	3	1	2	4	4	35	1	2	2	2	2	1	1	2	0	4	6	3	13	0	0	20	11	0	1	10	11	9	8	2.3988	2.08069	153.462
5	3	1	1	4	3	40	2	2	2	0	1	2	2	2	2	4	5	6	15	0	0	24	12	0	0	0	13	16	7	2.48574	1.94734	-45.1876
6	3	1	1	4	4	32	2	2	2	1	2	0	0	2	2	3	6	4	13	0	0	29	12	0	1	6	11	16	6	2.48574	1.79342	-31.3476
7	3	1	2	4	5	41	2	2	2	2	2	2	0	2	2	4	6	6	16	0	0	31	21	1	1	10	10	16	2	3.045	0.698135	-45.1876
8	3	1	2	4	4	33	0	1	0	0	2	1	0	0	0	0	3	1	4	0	0	22	8	0	0	10	7	13	0	2.08069	-4.60517	38.2524
9	3	1	2	3	2	40	2	2	2	1	2	2	2	2	2	5	6	6	17	0	0	27	12	0	0	10	13	16	7	2.48574	1.94734	-50.3776
10	2	1	1	3	3	45	2	2	2	1	1	2	0	2	1	3	5	5	13	0	0	29	7	0	0	6	13	16	1	1.94734	0.00995033	-41.7276
11	2	1	2	4	4	33	2	2	2	0	1	2	1	1	0	3	4	4	11	0	0	20	10	1	0	4	11	16	1	2.30358	0.00995033	-50.3776
12	2	1	1	3	3	32	2	1	2	1	2	2	0	0	0	3	3	4	10	0	0	25	7	0	0	6	13	16	8	1.94734	2.08069	-46.9176
13	2	1	1	4	4	35	2	0	0	1	2	2	0	0	0	3	2	2	7	0	0	24	10	0	0	8	15	12	1	2.30358	0.00995033	59.2924
14	2	1	2	4	3	40	2	2	2	2	1	2	0	0	0	4	3	4	11	0	0	20	12	1	0	10	6	1	3	2.48574	1.10194	280.262
15	2	1	1	4	5	35	2	2	2	1	0	1	2	0	0	5	2	3	10	0	0	21	8	1	1	4	12	7	0	2.08069	-4.60517	189.892
16	2	1	1	4	4	40	2	2	2	2	2	2	0	0	0	4	4	4	12	0	0	30	23	0	0	10	12	15	10	3.13593	2.30358	-18.3376
17	2	1	1	3	3	38	2	2	2	2	2	2	0	0	0	4	4	4	12	0	0	31	13	0	0	10	12	11	6	2.56572	1.79342	88.6824
18	2	1	1	4	3	40	0	0	0	0	0	0	0	0	0	0	0	0	0	0	0	19	4	1	1	2	11	9	0	1.38879	-4.60517	132.382
19	2	1	2	4	3	35	2	2	2	1	0	0	0	0	0	3	2	2	7	0	0	31	24	0	0	10	9	16	9	3.17847	2.19834	-34.8076
20	2	1	1	4	3	32	1	2	2	1	2	1	0	0	0	2	4	3	9	0	0	16	7	1	1	6	10	11	4	1.94734	1.38879	91.9524
21	1	1	2	4	5	55	2	2	2	2	2	2	2	2	2	6	6	6	18	0	0	21	15	0	0	10	16	13	7	2.70872	1.94734	42.0624
22	1	1	1	2	2	53	0	1	0	1	0	0	1	0	0	2	1	0	3	0	0	17	12	1	0	4	11	8	2	2.48574	0.698135	176.312
23	1	1	1	4	5	52	0	2	0	0	2	0	0	0	0	0	4	0	4	0	0	25	6	1	0	4	12	6	1	1.79342	0.00995033	282.172
24	1	1	1	4	3	38	2	2	2	2	2	2	1	2	1	5	6	5	16	0	0	22	8	0	1	10	14	16	3	2.08069	1.10194	-36.5376
25	1	1	1	4	5	51	2	2	0	2	2	0	1	1	1	5	5	1	11	0	0	25	12	1	0	10	14	10	8	2.48574	2.08069	158.502
26	2	1	1	4	3	41	2	2	1	1	1	1	0	0	0	3	3	2	8	0	0	15	2	0	0	10	12	5	2	0.698135	0.698135	158.702
27	2	1	1	3	3	39	2	2	2	2	2	2	0	1	0	4	5	4	13	0	0	14	10	0	0	10	10	15	7	2.30358	1.94734	-19.7976
28	2	1	1	3	4	33	2	2	2	2	2	2	0	0	0	4	4	4	12	0	0	23	8	0	0	10	12	16	5	2.08069	1.61144	-41.7276
29	2	1	#NULL!	#NULL!	#NULL!	37	1	2	0	0	2	2	0	0	0	1	4	2	7	0	0	16	11	0	0	4	12	16	1	2.3988	0.00995033	-39.9976
30	2	1	1	4	4	39	1	2	2	2	2	1	0	0	0	3	4	3	10	0	0	20	12	0	0	4	10	16	9	2.48574	2.19834	-41.7276
31	2	1	1	4	4	41	1	2	2	2	2	2	2	2	2	5	6	6	17	0	0	14	18	0	0	4	11	16	6	2.89093	1.79342	-39.9976
32	2	1	2	4	3	37	2	2	2	2	2	2	1	0	0	5	4	4	13	0	0	23	26	0	0	10	11	16	14	3.25848	2.63977	-33.0776
33	2	1	1	4	4	35	2	2	2	0	0	0	0	1	0	2	3	2	7	0	0	28	14	0	0	4	14	14	7	2.63977	1.94734	7.3224
34	2	1	1	4	3	37	2	2	2	0	0	0	1	1	0	3	3	2	8	0	0	17	4	0	0	0	11	13	8	1.38879	2.08069	29.3624
35	2	1	2	4	4	37	0	2	0	1	0	0	0	0	0	1	2	0	3	0	0	18	4	0	0	4	10	15	0	1.38879	-4.60517	-15.4176
36	3	3	2	3	3	43	1	2	2	2	2	0	0	0	1	3	4	3	10	0	0	30	7	1	1	6	11	5	4	1.94734	1.38879	-54.5076
37	3	3	2	4	5	40	2	2	2	2	2	2	1	1	0	5	5	4	14	0	0	30	13	0	0	10	13	13	7	2.56572	1.94734	-2.3876
38	3	3	1	4	3	38	2	2	2	2	2	2	1	2	2	5	6	6	17	0	0	33	16	0	1	4	11	14	9	2.77321	2.19834	0.8424
39	3	3	1	2	3	48	2	2	2	2	2	3	0	2	2	4	6	7	17	1	1	35	18	0	0	10	10	16	9	2.89093	2.19834	-8.8576
40	2	3	2	4	5	40	2	2	2	2	2	3	2	2	2	6	6	7	19	1	1	43	37	0	0	10	14	16	10	3.61119	2.30358	-1.9376
41	2	3	#NULL!	#NULL!	#NULL!	25	0	2	2	0	1	2	2	2	0	2	5	4	11	0	0	38	22	1	0	6	8	14	10	3.0915	2.30358	0.0324
42	2	3	1	4	3	43	2	2	2	0	2	2	2	0	0	4	4	4	12	0	0	31	19	1	0	10	14	13	5	2.94497	1.61144	-6.1976
43	3	3	1	4	4	33	2	2	2	0	1	2	2	2	2	4	5	6	15	0	0	36	13	0	1	10	12	13	2	2.56572	0.698135	1.4224
44	3	3	2	2	3	34	2	1	2	2	2	2	1	2	0	5	5	4	14	0	0	26	12	0	0	10	10	14	6	2.48574	1.79342	-1.0476
45	3	3	1	4	4	34	2	2	2	2	2	1	2	2	2	6	6	5	17	0	0	27	22	0	0	10	11	16	6	3.0915	1.79342	1.5224
46	3	3	1	3	3	33	2	2	2	1	2	3	0	0	1	3	4	6	13	1	1	31	12	0	1	10	11	14	7	2.48574	1.94734	0.3024
47	3	3	2	3	3	32	2	2	2	2	2	2	2	2	2	6	6	6	18	0	0	30	24	0	0	10	10	11	9	3.17847	2.19834	-12.6876
48	3	3	2	4	4	36	2	2	2	2	2	0	2	2	2	6	6	4	16	0	0	42	11	0	0	10	10	16	10	2.3988	2.30358	-8.8576
49	3	3	2	4	5	39	0	2	2	2	2	2	0	0	2	2	4	6	12	0	0	33	27	0	0	10	12	16	12	3.29621	2.48574	-8.8576
50	3	3	2	4	5	31	2	2	2	2	2	2	2	2	0	6	6	4	16	0	0	30	17	0	0	10	9	15	9	2.8338	2.19834	-2.2776
51	3	3	1	4	3	37	1	2	2	1	2	2	2	2	2	4	6	6	16	0	0	30	12	0	1	6	13	10	7	2.48574	1.94734	-3.7576
52	2	3	1	4	4	46	1	0	1	2	2	0	1	0	1	4	2	2	8	0	0	37	13	1	0	6	8	15	11	2.56572	2.3988	-4.4676
53	2	3	1	4	4	43	2	2	3	0	2	0	1	0	1	3	4	4	11	1	1	36	53	0	0	10	17	16	11	3.97048	2.3988	-0.2076
54	2	3	3	4	5	43	1	2	3	2	2	3	1	1	2	4	5	8	17	2	1	27	19	0	0	10	14	10	2	2.94497	0.698135	9.0524
55	2	3	2	3	3	36	2	2	2	1	2	2	2	2	2	5	6	6	17	0	0	26	18	0	0	6	14	15	8	2.89093	2.08069	0.6424
56	2	3	2	4	3	45	2	2	3	2	2	2	1	2	2	5	6	7	18	1	1	41	25	1	1	6	9	12	9	3.21928	2.19834	-6.5376
57	1	3	1	4	4	47	2	2	2	2	2	2	2	2	2	6	6	6	18	0	0	39	28	0	0	10	17	16	11	3.33256	2.3988	4.9824
58	1	3	1	4	4	43	1	1	0	2	2	2	2	2	2	5	5	4	14	0	0	24	26	0	0	10	14	15	12	3.25848	2.48574	3.5624
59	2	3	1	4	5	37	2	2	3	2	2	3	0	2	2	4	6	8	18	2	1	25	25	0	0	6	8	15	6	3.21928	1.79342	2.1024
60	2	3	2	3	3	41	1	2	2	2	2	2	2	2	2	5	6	6	17	0	0	27	16	0	0	10	8	16	10	2.77321	2.30358	6.7124
61	3	3	2	4	4	37	2	2	2	1	2	2	2	2	0	5	6	4	15	0	0	25	22	0	0	10	11	16	7	3.0915	1.94734	6.7124
62	2	3	1	4	3	36	0	2	2	0	2	1	0	2	1	0	6	4	10	0	0	18	9	0	0	4	9	12	8	2.19834	2.08069	7.0824
63	2	3	3	4	4	44	0	1	1	0	2	0	1	2	2	1	5	3	9	0	0	26	2	1	0	8	14	15	5	0.698135	1.61144	-1.5476
64	2	3	1	4	4	41	2	2	2	2	1	2	0	2	1	4	5	5	14	0	0	25	19	1	0	10	10	16	8	2.94497	2.08069	-0.2076
65	2	3	#NULL!	#NULL!	#NULL!	43	2	2	2	0	2	0	2	0	2	4	4	4	12	0	0	24	11	1	0	6	11	16	0	2.3988	-4.60517	-5.3976
66	2	3	#NULL!	#NULL!	#NULL!	40	1	2	1	2	2	1	2	2	1	5	6	3	14	0	0	28	30	0	0	10	8	15	11	3.40153	2.3988	-0.8176
67	2	3	1	3	4	31	0	2	0	2	2	2	2	0	2	4	4	4	12	0	0	30	13	0	0	10	10	16	12	2.56572	2.48574	-3.6676
68	2	3	2	4	3	30	2	2	2	0	2	3	0	2	2	2	6	7	15	1	1	32	21	0	1	10	9	15	10	3.045	2.30358	20.3524
69	3	5	3	3	3	32	2	2	2	2	2	2	1	2	2	5	6	6	17	0	0	38	22	0	0	10	16	16	10	3.0915	2.30358	51.6924
70	3	5	2	4	3	32	1	2	2	2	2	0	2	2	2	5	6	4	15	0	0	43	26	0	0	10	14	16	12	3.25848	2.48574	43.0424
71	3	5	1	4	5	39	2	2	2	2	2	3	1	2	2	5	6	7	18	1	1	41	58	0	0	10	16	15	14	4.06062	2.63977	15.9724
72	3	5	1	3	3	38	0	2	2	2	2	2	1	2	2	3	6	6	15	0	0	31	17	0	0	10	13	16	9	2.8338	2.19834	34.3924
73	3	5	2	4	5	38	2	2	3	2	2	3	1	2	2	5	6	8	19	2	1	34	43	0	0	10	16	16	12	3.76143	2.48574	34.3924
74	3	5	1	3	3	30	2	2	2	2	2	2	1	2	2	5	6	6	17	0	0	32	8	0	0	10	11	16	9	2.08069	2.19834	46.5024
75	3	5	1	2	3	39	2	2	2	1	2	2	0	2	2	3	6	6	15	0	0	28	18	0	0	10	11	15	11	2.89093	2.3988	14.5124
76	3	5	2	4	4	36	2	2	2	0	2	2	1	2	2	3	6	6	15	0	0	41	47	0	0	10	15	15	13	3.85036	2.56572	19.6224
77	2	5	1	4	4	40	2	2	2	1	2	2	2	0	0	5	4	4	13	0	0	33	17	0	0	10	12	14	10	2.8338	2.30358	-6.9876
78	2	5	1	4	3	45	2	2	2	2	2	2	2	1	2	6	5	6	17	0	0	36	51	0	0	10	16	15	11	3.93202	2.3988	14.5124
79	3	5	1	4	4	34	2	2	2	1	2	2	2	2	2	5	6	6	17	0	0	36	17	0	0	10	12	15	9	2.8338	2.19834	13.7824
80	3	5	2	4	4	30	2	2	3	2	2	2	2	2	3	6	6	8	20	2	1	41	57	0	0	10	17	16	14	4.04323	2.63977	43.0424
81	3	5	2	4	3	39	1	2	2	2	2	2	2	2	3	5	6	7	18	1	1	35	21	0	0	10	10	15	10	3.045	2.30358	14.5124
82	3	5	2	4	5	38	2	2	2	2	2	3	2	2	3	6	6	8	20	2	1	31	37	0	0	10	14	15	11	3.61119	2.3988	17.4324
83	3	5	2	4	5	32	2	2	2	2	2	3	1	2	3	5	6	8	19	2	1	39	44	0	0	10	17	16	14	3.78442	2.63977	41.3124
84	3	5	1	4	5	40	2	2	2	2	2	2	2	2	2	6	6	6	18	0	0	37	47	0	0	10	15	15	13	3.85036	2.56572	19.6224
85	3	5	1	4	5	38	2	2	3	2	2	2	1	0	0	5	4	5	14	1	1	42	44	0	0	10	14	16	12	3.78442	2.48574	32.6624
86	2	5	2	4	5	47	2	2	1	1	2	2	2	2	2	5	6	5	16	0	0	37	26	0	0	10	11	15	10	3.25848	2.30358	17.4324
87	2	5	1	3	2	33	2	2	2	2	2	2	2	2	2	6	6	6	18	0	0	42	29	0	0	10	13	16	9	3.36764	2.19834	39.5824
88	2	5	2	4	3	33	2	2	2	2	2	2	1	1	0	5	5	4	14	0	0	40	41	0	0	10	17	15	8	3.71382	2.08069	20.3524
89	2	5	2	4	5	37	2	2	3	2	2	2	2	2	2	6	6	7	19	1	1	42	49	0	0	10	15	16	12	3.89202	2.48574	44.7724
90	2	5	1	4	3	35	2	2	2	2	2	2	0	1	0	4	5	4	13	0	0	34	24	1	0	6	11	16	8	3.17847	2.08069	32.6624
91	1	5	1	4	5	30	1	2	2	2	2	3	2	2	2	5	6	7	18	1	1	42	55	0	0	10	17	16	14	4.00751	2.63977	55.1524
92	1	5	1	4	5	39	2	2	2	2	2	2	2	2	3	6	6	7	19	0	0	37	37	0	0	10	16	16	12	3.61119	2.48574	8.4424
93	1	5	1	4	4	34	2	2	2	2	2	2	1	2	2	5	6	6	17	0	0	28	30	0	0	10	16	16	9	3.40153	2.19834	46.5024
94	1	5	2	2	2	39	2	2	0	1	2	2	0	2	0	3	6	2	11	0	0	29	33	1	0	8	15	16	12	3.49681	2.48574	53.4224
95	1	5	1	2	2	34	2	2	2	2	2	1	1	1	1	5	5	4	14	0	0	39	42	0	0	10	17	16	9	3.73791	2.19834	58.6124
96	1	5	1	4	3	36	1	2	2	1	2	3	1	2	1	3	6	6	15	1	1	38	22	0	0	10	14	16	13	3.0915	2.56572	39.5824
97	1	5	1	4	4	26	2	2	2	2	2	2	2	2	0	6	6	4	16	0	0	42	43	0	0	10	17	16	14	3.76143	2.63977	63.8024
98	1	5	2	2	2	31	2	2	0	2	2	2	1	2	2	5	6	4	15	0	0	37	43	0	0	10	15	16	13	3.76143	2.56572	55.1524
99	1	5	2	4	5	40	2	2	2	1	2	3	1	2	0	4	6	5	15	1	1	34	51	0	0	10	17	16	13	3.93202	2.56572	15.3624
100	2	5	2	4	3	46	2	2	2	2	2	2	2	0	0	6	4	4	14	0	0	30	35	0	0	6	12	16	12	3.55563	2.48574	37.8524
101	3	5	2	4	4	40	2	2	2	2	2	1	2	2	2	6	6	5	17	0	0	37	31	0	0	10	13	16	14	3.43431	2.63977	37.8524
102	3	5	1	2	1	32	2	2	3	2	2	3	0	1	1	4	5	7	16	2	1	23	16	0	0	10	16	16	12	2.77321	2.48574	43.0424
103	3	5	2	4	5	33	0	2	2	2	2	2	0	1	0	2	5	4	11	0	0	31	36	0	0	10	9	16	11	3.5838	2.3988	36.1224
104	2	5	1	4	4	37	2	2	2	2	2	2	2	2	2	6	6	6	18	0	0	40	34	0	0	10	17	16	11	3.52665	2.3988	37.8524
105	2	5	1	4	4	35	2	2	2	2	2	0	0	0	0	4	4	2	10	0	0	34	37	0	0	4	10	16	8	3.61119	2.08069	36.1224
106	2	5	1	4	4	31	2	2	2	2	2	2	0	1	2	4	5	6	15	0	0	31	11	0	0	10	10	16	10	2.3988	2.30358	39.5824
107	2	5	2	4	4	35	2	2	0	2	1	2	2	2	2	6	5	4	15	0	0	24	31	0	0	10	11	14	12	3.43431	2.48574	-5.6376
