# Supplementary material for: The role of spatial and spatial-temporal analysis in children’s causal cognition of continuous processes
Source: PLoS One. 2020 Jul 30;15(7):e0235884. doi: 10.1371/journal.pone.0235884 (PMC7392260; doi:10.1371/journal.pone.0235884)
Supplement: S2 Data — (XLSX) [file pone.0235884.s007.xlsx]

## Sheet: PLOS Study 2 data
Participantno	School	Schoolyear	Languages	Parentoccupation	Parenteducation	Testtime	Sinkingdescription	Sinkingprediction	Sinkingjustification	Sinkingexplanation	Absorptiondescription	Absorptionprediction	Absorptionjustification	Absorptionexplanation	Solutiondescription	Solutionprediction	Solutionjustification	Solutionexplanation	Descriptiontotal	Predictiontotal	Justificationtotal	Explanationtotal	Causaltotal	Mechanismtotal	Mechanismyesno	Vocabulary	Blockdesign	Flowofliquid	DTVDistance	DTVTime	DTVVelocity	DTVTotal	Rotation	Blockdesignlog	Flowofliquidexp
1	3	1	2	3	3	42	0	3	1	2	1	3	1	1	1	2	1	2	2	8	3	5	17.99	0	0	22.01	8.01	4	2	2	3	7	14.01	2.08069	16.0801
2	3	1	2	4	4	34	1	2	3	3	1	3	1	1	0	2	1	3	2	7	5	7	20.99	0	0	25.01	18.01	12	5	2	6	13	16.01	2.89093	144.24
3	3	1	1	3	3	34	0	1	0	1	0	2	1	1	1	3	1	1	1	6	2	3	11.99	0	0	22.01	8.01	4	1	2	1	4	12.01	2.08069	16.0801
4	3	1	2	3	4	37	0	3	1	2	1	1	1	1	1	2	1	1	2	6	3	4	14.99	0	0	16.01	7.01	8	0	0	3	3	5.01	1.94734	64.1601
5	3	1	2	4	3	35	0	1	1	2	1	1	0	1	0	0	0	1	1	2	1	4	7.99	0	0	12.01	16.01	12	5	6	5	16	13.01	2.77321	144.24
6	3	1	2	4	3	38	1	3	3	3	1	2	1	2	0	2	1	1	2	7	5	6	19.99	0	0	21.01	8.01	12	4	6	1	11	14.01	2.08069	144.24
7	3	1	1	4	5	44	1	3	1	3	1	0	1	2	1	2	1	1	3	5	3	6	16.99	0	0	27.01	12.01	12	6	4	6	16	13.01	2.48574	144.24
8	3	1	2	3	3	45	1	3	1	3	1	3	2	2	1	2	1	3	3	8	4	8	22.99	0	0	25.01	16.01	12	5	5	6	16	15.01	2.77321	144.24
9	3	1	2	4	4	34	1	3	1	3	1	3	1	2	1	2	0	1	3	8	2	6	18.99	0	0	23.01	12.01	12	6	6	4	16	8.01	2.48574	144.24
10	3	1	1	3	3	38	0	0	0	2	0	1	1	1	1	2	1	1	1	3	2	4	9.99	0	0	22.01	8.01	6	3	4	4	11	11.01	2.08069	36.1201
11	3	1	2	2	2	36	1	3	1	2	1	2	1	2	1	3	1	3	3	8	3	7	20.99	0	0	26.01	20.01	12	6	6	5	17	14.01	2.99623	144.24
12	3	1	2	3	4	34	1	2	2	3	1	1	1	3	1	3	2	3	3	6	5	9	22.99	0	0	26.01	12.01	12	5	6	6	17	14.01	2.48574	144.24
13	3	1	1	3	2	36	0	3	1	1	1	3	1	2	1	3	2	2	2	9	4	5	19.99	0	0	25.01	12.01	12	5	5	3	13	14.01	2.48574	144.24
14	3	1	1	3	3	29	1	2	1	3	1	1	0	4	1	3	1	3	3	6	2	10	20.99	1	1	30.01	18.01	12	6	5	5	16	11.01	2.89093	144.24
15	5	1	1	1	1	52	1	3	1	2	1	3	1	2	1	3	1	2	3	9	3	6	20.99	0	0	24.01	26.01	8	5	6	5	16	14.01	3.25848	64.1601
16	5	1	1	1	1	53	0	3	1	2	1	3	0	0	1	0	0	2	2	6	1	4	12.99	0	0	19.01	8.01	12	5	5	4	14	10.01	2.08069	144.24
17	5	1	1	2	1	52	1	3	1	2	1	1	1	2	1	2	1	2	3	6	3	6	17.99	0	0	27.01	8.01	12	3	4	2	9	14.01	2.08069	144.24
18	5	1	1	1	1	56	0	3	0	0	1	0	0	0	0	3	0	0	1	6	0	0	6.99	0	0	16.01	8.01	0.001	2	5	4	11	7.01	2.08069	0.000121
19	5	1	2	1	1	54	0	1	0	2	0	0	1	0	1	0	0	0	1	1	1	2	4.99	0	0	23.01	12.01	0.001	4	3	2	9	6.01	2.48574	0.000121
20	5	1	1	3	3	54	1	1	1	2	0	1	1	1	1	3	1	2	2	5	3	5	14.99	0	0	22.01	8.01	0.001	3	5	3	11	13.01	2.08069	0.000121
21	5	1	1	2	2	42	0	2	0	1	1	2	1	2	0	3	1	2	1	7	2	5	14.99	0	0	8.01	8.01	6	5	2	4	11	12.01	2.08069	36.1201
22	5	1	2	3	3	48	0	1	1	0	0	2	0	0	1	2	1	0	1	5	2	0	7.99	0	0	16.01	8.01	6	5	4	4	13	16.01	2.08069	36.1201
23	5	1	2	3	3	46	0	2	1	1	1	0	1	2	1	3	1	2	2	5	3	5	14.99	0	0	21.01	12.01	8	6	5	3	14	14.01	2.48574	64.1601
24	5	1	2	3	4	45	0	3	1	2	1	0	0	0	0	2	0	0	1	5	1	2	8.99	0	0	14.01	6.01	0.001	3	2	2	7	10.01	1.79342	0.000121
25	5	1	2	1	3	48	1	2	1	2	1	2	1	0	1	2	0	2	3	6	2	4	14.99	0	0	26.01	18.01	6	5	4	4	13	15.01	2.89093	36.1201
26	5	1	2	2	2	47	1	3	1	2	1	0	0	2	1	3	0	0	3	6	1	4	13.99	0	0	23.01	6.01	0.001	5	4	5	14	14.01	1.79342	0.000121
27	5	1	2	3	3	50	0	2	0	0	0	1	1	2	1	2	1	0	1	5	2	2	9.99	0	0	24.01	8.01	6	5	5	2	12	13.01	2.08069	36.1201
28	5	1	1	3	2	42	1	0	1	2	1	0	1	2	1	3	1	2	3	3	3	6	14.99	0	0	23.01	12.01	8	4	4	3	11	11.01	2.48574	64.1601
29	5	1	1	1	1	49	1	3	1	3	1	3	1	0	1	0	0	0	3	6	2	3	13.99	0	0	25.01	8.01	6	3	5	4	12	15.01	2.08069	36.1201
30	4	1	1	4	3	47	1	3	1	2	1	2	1	3	1	3	1	3	3	8	3	8	21.99	0	0	26.01	24.01	12	5	6	5	16	15.01	3.17847	144.24
31	4	1	1	3	1	45	1	3	1	2	1	1	1	2	1	3	1	2	3	7	3	6	18.99	0	0	32.01	8.01	12	3	6	3	13	16.01	2.08069	144.24
32	4	1	1	3	3	51	1	2	1	2	1	3	1	3	1	2	1	2	3	7	3	7	19.99	0	0	26.01	13.01	12	4	6	3	13	15.01	2.56572	144.24
33	4	1	1	4	4	44	1	3	3	3	1	1	1	2	1	3	1	4	3	7	5	9	23.99	1	1	27.01	23.01	12	5	4	4	13	13.01	3.13593	144.24
34	4	1	3	2	2	43	1	3	1	2	1	3	1	2	1	3	1	2	3	9	3	6	20.99	0	0	29.01	20.01	12	5	6	5	16	11.01	2.99623	144.24
35	4	1	1	4	5	46	1	3	1	2	1	1	0	0	0	0	0	0	2	4	1	2	8.99	0	0	11.01	20.01	8	6	6	5	17	12.01	2.99623	64.1601
36	4	1	4	3	3	47	0	0	0	1	1	1	1	2	1	2	1	2	2	3	2	5	11.99	0	0	25.01	8.01	12	3	5	4	12	7.01	2.08069	144.24
37	3	3	2	4	4	39	0	0	0	0	1	1	1	0	1	2	1	1	2	3	2	1	7.99	0	0	19.01	6.01	0.001	1	4	2	6	10.01	1.79342	0.000121
38	3	3	1	3	4	35	0	2	1	1	1	1	1	1	0	2	1	2	1	5	3	4	12.99	0	0	22.01	12.01	12	1	1	5	7	10.01	2.48574	144.24
39	3	3	2	4	4	39	1	3	0	3	1	3	0	4	1	3	1	3	3	9	1	10	22.99	1	1	27.01	25.01	12	6	6	5	17	13.01	3.21928	144.24
40	3	3	1	3	3	28	1	2	0	1	0	1	1	1	1	2	1	1	2	5	2	3	11.99	0	0	33.01	16.01	12	6	4	5	15	14.01	2.77321	144.24
41	3	3	2	2	2	36	1	0	1	2	1	3	1	2	1	2	2	2	3	5	4	6	17.99	0	0	31.01	12.01	12	5	4	5	14	10.01	2.48574	144.24
42	3	3	2	3	4	31	1	3	2	3	1	1	1	3	1	2	1	2	3	6	4	8	20.99	0	0	38.01	12.01	12	5	6	5	16	13.01	2.48574	144.24
43	3	3	1	4	4	37	0	1	1	0	1	1	1	2	1	2	1	1	2	4	3	3	11.99	0	0	31.01	8.01	8	5	2	2	9	10.01	2.08069	64.1601
44	3	3	2	4	5	39	1	2	0	4	1	1	1	2	1	1	2	3	3	4	3	9	18.99	1	1	34.01	16.01	12	6	6	6	18	13.01	2.77321	144.24
45	3	3	2	3	4	32	1	1	1	2	1	3	1	3	1	3	2	4	3	7	4	9	22.99	1	1	36.01	20.01	12	6	6	6	18	14.01	2.99623	144.24
46	3	3	2	4	4	34	1	1	1	1	1	0	1	1	0	3	1	1	2	4	3	3	11.99	0	0	28.01	25.01	8	6	0	1	7	11.01	3.21928	64.1601
47	3	3	1	4	4	32	1	1	1	2	1	3	1	2	1	2	2	2	3	6	4	6	18.99	0	0	37.01	16.01	8	6	6	4	16	14.01	2.77321	64.1601
48	3	3	2	4	4	34	1	3	2	2	1	2	1	1	1	2	1	3	3	7	4	6	19.99	0	0	30.01	20.01	12	3	4	4	11	12.01	2.99623	144.24
49	3	3	2	2	3	37	1	3	2	2	1	1	1	2	1	3	1	1	3	7	4	5	18.99	0	0	25.01	16.01	2	4	2	2	8	10.01	2.77321	4.0401
50	3	3	1	4	3	32	1	3	1	3	1	3	1	2	1	3	1	3	3	9	3	8	22.99	0	0	31.01	37.01	12	6	6	3	15	12.01	3.61119	144.24
51	3	3	2	4	4	30	1	3	3	3	1	3	0	3	1	3	2	2	3	9	5	8	24.99	0	0	25.01	8.01	12	6	6	2	14	12.01	2.08069	144.24
52	3	3	1	3	3	35	1	3	1	2	1	2	1	2	0	0	0	0	2	5	2	4	12.99	0	0	29.01	30.01	8	6	4	6	16	16.01	3.40153	64.1601
53	3	3	2	3	3	42	1	3	1	3	1	3	3	3	1	3	2	3	3	9	6	9	26.99	0	0	31.01	12.01	12	6	5	6	17	15.01	2.48574	144.24
54	5	3	1	1	1	53	1	2	1	3	1	2	1	2	1	3	1	2	3	7	3	7	19.99	0	0	25.01	20.01	12	4	3	3	10	11.01	2.99623	144.24
55	5	3	1	1	1	49	1	2	1	2	1	2	1	2	0	0	0	0	2	4	2	4	11.99	0	0	25.01	16.01	8	5	4	2	11	15.01	2.77321	64.1601
56	5	3	1	2	1	48	1	3	1	3	1	3	1	2	1	2	2	3	3	8	4	8	22.99	0	0	32.01	17.01	12	6	4	6	16	9.01	2.8338	144.24
57	5	3	1	2	2	43	1	3	1	2	1	2	3	3	1	0	1	3	3	5	5	8	20.99	0	0	30.01	26.01	12	5	5	4	14	16.01	3.25848	144.24
58	5	3	1	2	1	41	1	2	1	2	1	1	1	2	1	2	1	2	3	5	3	6	16.99	0	0	29.01	12.01	12	6	6	4	16	12.01	2.48574	144.24
59	5	3	1	2	1	46	0	2	0	0	0	0	0	2	1	3	1	2	1	5	1	4	10.99	0	0	23.01	12.01	12	4	6	5	15	13.01	2.48574	144.24
60	5	3	1	3	3	47	1	3	0	2	1	0	1	2	1	3	1	2	3	6	2	6	16.99	0	0	30.01	6.01	8	6	6	2	14	15.01	1.79342	64.1601
61	5	3	1	3	3	43	1	2	0	0	1	1	0	2	0	2	0	0	2	5	0	2	8.99	0	0	26.01	6.01	8	6	5	5	16	16.01	1.79342	64.1601
62	5	3	2	3	3	41	0	3	1	2	1	1	1	0	1	2	0	0	2	6	2	2	11.99	0	0	23.01	17.01	8	5	4	3	12	14.01	2.8338	64.1601
63	5	3	1	1	2	52	1	3	1	3	1	1	1	4	1	2	1	2	3	6	3	9	20.99	1	1	29.01	28.01	12	5	5	4	14	16.01	3.33256	144.24
64	5	3	1	2	1	39	1	3	1	2	1	0	0	2	0	0	0	1	2	3	1	5	10.99	0	0	18.01	22.01	6	4	6	6	16	16.01	3.0915	36.1201
65	5	3	1	2	1	42	1	2	0	0	1	1	1	2	0	0	1	0	2	3	2	2	8.99	0	0	28.01	8.01	12	5	5	5	15	15.01	2.08069	144.24
66	5	3	1	2	1	42	1	3	1	2	1	0	1	2	0	2	1	1	2	5	3	5	14.99	0	0	33.01	16.01	6	5	5	5	15	10.01	2.77321	36.1201
67	5	3	1	1	1	42	0	3	0	0	1	0	1	1	1	2	1	1	2	5	2	2	10.99	0	0	13.01	8.01	2	3	5	3	11	10.01	2.08069	4.0401
68	5	3	1	2	1	34	1	3	1	2	1	3	0	2	1	0	0	2	3	6	1	6	15.99	0	0	26.01	12.01	2	3	3	2	8	14.01	2.48574	4.0401
69	5	3	3	1	1	49	1	3	1	2	1	0	1	3	1	3	1	2	3	6	3	7	18.99	0	0	25.01	16.01	6	5	1	3	9	11.01	2.77321	36.1201
70	5	3	1	2	1	40	1	3	1	2	1	0	1	2	1	2	1	2	3	5	3	6	16.99	0	0	35.01	21.01	8	6	4	5	15	15.01	3.045	64.1601
71	5	3	1	3	1	39	1	1	1	3	1	3	1	2	0	3	1	2	2	7	3	7	18.99	0	0	31.01	17.01	12	5	4	5	14	14.01	2.8338	144.24
72	5	3	1	3	2	43	0	2	1	1	1	0	1	0	1	2	1	2	2	4	3	3	11.99	0	0	30.01	20.01	12	5	5	3	13	16.01	2.99623	144.24
73	5	3	2	2	1	41	1	2	1	2	1	1	1	2	1	0	1	3	3	3	3	7	15.99	0	0	36.01	8.01	2	5	4	4	13	15.01	2.08069	4.0401
74	5	3	2	1	2	40	0	1	1	2	1	2	0	2	1	3	1	2	2	6	2	6	15.99	0	0	31.01	13.01	6	5	6	3	14	12.01	2.56572	36.1201
75	5	3	1	2	1	42	1	3	1	3	1	1	1	2	1	3	1	0	3	7	3	5	17.99	0	0	31.01	17.01	12	5	5	4	14	12.01	2.8338	144.24
76	5	3	2	3	1	47	0	1	1	0	1	1	0	0	1	3	0	0	2	5	1	0	7.99	0	0	29.01	12.01	0.001	3	5	2	10	13.01	2.48574	0.000121
77	5	3	1	1	1	46	1	3	1	3	1	1	1	2	1	0	1	2	3	4	3	7	16.99	0	0	33.01	12.01	12	5	6	4	15	11.01	2.48574	144.24
78	4	3	2	3	4	49	1	2	1	0	1	2	0	2	0	0	0	2	2	4	1	4	10.99	0	0	32.01	14.01	12	6	3	5	14	12.01	2.63977	144.24
79	4	3	1	3	5	39	1	2	1	2	1	2	1	3	1	3	1	2	3	7	3	7	19.99	0	0	31.01	17.01	12	5	5	3	13	12.01	2.8338	144.24
80	4	3	1	4	5	52	1	3	3	3	1	1	1	4	1	3	1	4	3	7	5	11	25.99	2	1	34.01	28.01	12	5	3	6	14	14.01	3.33256	144.24
81	4	3	1	1	3	50	1	3	1	2	1	2	3	4	1	3	1	2	3	8	5	8	23.99	1	1	32.01	28.01	12	5	5	5	15	16.01	3.33256	144.24
82	3	5	2	4	5	32	1	3	1	3	1	3	3	2	1	3	1	4	3	9	5	9	25.99	1	1	31.01	21.01	12	6	6	6	18	16.01	3.045	144.24
83	3	5	2	4	5	37	1	3	1	2	1	2	1	2	1	3	2	4	3	8	4	8	22.99	1	1	39.01	24.01	12	6	6	4	16	14.01	3.17847	144.24
84	3	5	2	3	3	34	1	2	1	1	1	1	1	2	1	2	1	2	3	5	3	5	15.99	0	0	32.01	12.01	4	3	4	0	7	11.01	2.48574	16.0801
85	3	5	2	3	4	37	1	3	1	2	1	1	1	2	1	3	1	0	3	7	3	4	16.99	0	0	28.01	12.01	8	6	2	5	13	11.01	2.48574	64.1601
86	3	5	1	3	3	38	1	2	1	2	1	3	1	2	0	2	1	2	2	7	3	6	17.99	0	0	39.01	28.01	12	6	3	5	14	16.01	3.33256	144.24
87	3	5	2	4	4	39	1	3	3	3	1	3	1	2	1	3	1	4	3	9	5	9	25.99	1	1	35.01	24.01	12	5	6	6	17	16.01	3.17847	144.24
88	3	5	3	4	3	40	1	2	1	2	1	2	1	3	1	3	1	4	3	7	3	9	21.99	1	1	36.01	24.01	12	6	6	5	17	15.01	3.17847	144.24
89	3	5	2	3	3	33	1	1	1	3	1	0	1	2	1	3	1	2	3	4	3	7	16.99	0	0	40.01	20.01	12	6	6	3	15	15.01	2.99623	144.24
90	3	5	1	4	4	37	1	3	3	3	1	3	1	3	1	0	1	2	3	6	5	8	21.99	0	0	30.01	28.01	12	6	6	5	17	16.01	3.33256	144.24
91	3	5	2	3	4	40	1	2	1	4	1	1	1	2	0	3	1	1	2	6	3	7	17.99	1	1	30.01	12.01	12	6	6	5	17	16.01	2.48574	144.24
92	3	5	1	4	4	32	1	3	1	3	1	1	1	2	1	3	1	2	3	7	3	7	19.99	0	0	38.01	26.01	12	6	6	5	17	16.01	3.25848	144.24
93	3	5	2	3	3	37	1	2	1	0	1	1	1	2	1	2	1	1	3	5	3	3	13.99	0	0	31.01	28.01	12	3	0	6	9	16.01	3.33256	144.24
94	3	5	2	1	2	42	1	0	2	4	1	2	1	1	0	0	2	4	2	2	5	9	17.99	2	1	40.01	45.01	12	6	6	6	16	16.01	3.80688	144.24
95	3	5	2	3	3	40	1	3	3	3	1	2	1	3	1	2	1	3	3	7	5	9	23.99	0	0	33.01	34.01	12	6	5	6	17	16.01	3.52665	144.24
96	5	5	2	2	2	#NULL!	1	3	1	2	1	2	1	2	1	0	1	2	3	5	3	6	16.99	0	0	37.01	36.01	12	3	6	4	13	16.01	3.5838	144.24
97	5	5	1	2	2	#NULL!	1	3	3	3	1	3	1	2	1	0	1	2	3	6	5	7	20.99	0	0	35.01	29.01	12	5	5	6	16	16.01	3.36764	144.24
98	5	5	1	2	2	#NULL!	1	3	1	2	1	1	1	2	0	2	0	0	2	6	2	4	13.99	0	0	25.01	23.01	8	6	4	4	14	12.01	3.13593	64.1601
99	5	5	1	1	1	#NULL!	1	0	2	4	1	3	1	2	1	2	2	3	3	5	5	9	21.99	1	1	37.01	20.01	12	6	4	6	16	12.01	2.99623	144.24
100	5	5	2	2	2	#NULL!	1	2	1	2	1	0	0	2	1	3	0	2	3	5	1	6	14.99	0	0	33.01	12.01	0.001	3	3	4	10	10.01	2.48574	0.000121
101	5	5	2	3	3	#NULL!	1	3	1	2	1	1	1	2	0	3	1	2	2	7	3	6	17.99	0	0	34.01	38.01	12	3	2	4	9	15.01	3.63785	144.24
102	5	5	2	3	3	#NULL!	1	3	3	4	1	1	1	2	0	2	1	2	2	6	5	8	20.99	1	1	38.01	29.01	12	3	6	1	10	16.01	3.36764	144.24
103	5	5	2	3	3	38	1	3	1	2	1	2	1	2	1	2	1	2	3	7	3	6	18.99	0	0	37.01	22.01	12	5	3	2	10	16.01	3.0915	144.24
104	5	5	1	1	2	35	1	2	1	2	1	2	1	2	1	3	1	2	3	7	3	6	18.99	0	0	35.01	13.01	12	5	6	4	15	15.01	2.56572	144.24
105	5	5	1	2	1	40	1	3	1	2	1	3	1	2	1	3	1	2	3	9	3	6	20.99	0	0	29.01	16.01	12	4	5	5	14	10.01	2.77321	144.24
106	5	5	1	2	1	39	1	3	1	3	1	1	1	2	1	2	1	2	3	6	3	7	18.99	0	0	31.01	16.01	12	5	6	5	16	15.01	2.77321	144.24
107	5	5	1	2	2	38	1	3	1	3	1	3	1	0	0	2	1	2	2	8	3	5	17.99	0	0	30.01	27.01	12	6	6	6	18	16.01	3.29621	144.24
108	5	5	2	2	1	38	1	3	1	2	1	1	1	2	1	2	1	2	3	6	3	6	17.99	0	0	33.01	21.01	12	6	6	5	17	16.01	3.045	144.24
109	5	5	2	1	1	39	1	2	1	2	1	2	0	2	1	3	1	0	3	7	2	4	15.99	0	0	30.01	21.01	12	6	6	3	15	15.01	3.045	144.24
110	5	5	1	2	1	41	1	3	1	2	1	2	1	2	1	2	0	2	3	7	2	6	17.99	0	0	31.01	17.01	12	4	5	4	13	16.01	2.8338	144.24
111	5	5	2	1	1	45	1	3	1	2	1	1	1	2	1	3	1	4	3	7	3	8	20.99	1	1	38.01	21.01	12	6	6	5	17	16.01	3.045	144.24
112	5	5	1	1	1	42	1	2	1	3	1	2	1	2	1	2	1	2	3	6	3	7	18.99	0	0	31.01	12.01	12	5	5	5	15	13.01	2.48574	144.24
113	5	5	1	2	1	42	1	2	1	2	1	3	0	0	1	3	0	0	3	8	1	2	13.99	0	0	29.01	15.01	8	5	4	2	11	16.01	2.70872	64.1601
114	4	5	1	3	3	32	1	3	3	3	1	2	2	2	1	3	3	4	3	8	8	9	27.99	1	1	43.01	31.01	12	6	6	5	17	16.01	3.43431	144.24
115	4	5	1	3	5	38	1	3	1	3	1	1	1	2	1	3	2	2	3	7	4	7	20.99	0	0	41.01	21.01	12	6	6	5	17	15.01	3.045	144.24
116	4	5	3	3	3	34	1	1	1	3	1	0	1	2	1	0	1	4	3	1	3	9	15.99	1	1	34.01	25.01	12	6	5	5	16	15.01	3.21928	144.24
117	4	5	2	3	3	36	1	3	1	2	1	3	0	2	1	3	1	2	3	9	2	6	19.99	0	0	26.01	34.01	12	6	6	5	17	16.01	3.52665	144.24
118	4	5	2	2	2	41	1	3	1	2	1	1	1	2	0	3	0	2	2	7	2	6	16.99	0	0	40.01	42.01	12	6	6	4	16	15.01	3.73791	144.24
119	4	5	1	3	2	33	1	3	1	2	1	1	1	2	1	2	1	2	3	6	3	6	17.99	0	0	39.01	30.01	12	6	4	5	15	15.01	3.40153	144.24
120	5	5	2	2	3	44	1	2	1	3	1	1	1	2	0	3	3	3	2	6	5	8	20.99	0	0	36.01	32.01	12	6	6	3	15	16.01	3.46605	144.24
121	5	5	1	3	2	33	1	3	3	3	1	0	1	2	0	3	1	2	2	6	5	7	19.99	0	0	28.01	24.01	12	3	3	5	11	15.01	3.17847	144.24
122	5	5	1	2	1	42	1	3	1	2	1	3	3	3	0	2	1	2	2	8	5	7	21.99	0	0	35.01	42.01	12	5	6	4	15	16.01	3.73791	144.24
123	5	5	2	2	1	35	1	3	3	3	1	0	1	2	1	2	1	2	3	5	5	7	19.99	0	0	39.01	8.01	12	4	3	6	13	14.01	2.08069	144.24
124	5	5	1	3	3	34	1	1	1	0	1	2	0	2	1	3	1	2	3	6	2	4	14.99	0	0	26.01	17.01	8	6	6	3	15	14.01	2.8338	64.1601
